# Supplementary material for: Rapid identification of enteric bacteria from whole genome sequences using average nucleotide identity metrics
Source: Front Microbiol. 2023 Dec 14;14:1225207. doi: 10.3389/fmicb.2023.1225207 (PMC10752928; doi:10.3389/fmicb.2023.1225207)
Supplement: Supplementary file 1 [file Table_1.XLSX]

## Sheet: Supplementary Table 1
Supplementary Table 1. Reference Genome Dataset version 2 (RGDv2)
RGDv2 consists of 43 Reference Genomes used for ANI speciation.
The species, NCBI BioSample, NCBI assembly and strain identification number are listed for all genomes.
Species	BioSample		NCBI Assembly	Strain ID
Campylobacter coli	SAMN12323645		GCA_008011635.1	2013D-9606
Campylobacter fetus	SAMN02604050		GCA_000015085.1	82-40
Campylobacter fetus	SAMN02604287		GCA_000495505.1	03-427
Campylobacter fetus	SAMN02870596		GCA_000759515.1	97-608
Campylobacter hyointestinalis	SAMN03737973		GCA_001643955.1	LMG 9260
Campylobacter jejuni	SAMN02604056		GCA_000017485.1	NC_009707
Campylobacter jejuni	SAMN12323651		GCA_008011525.1	D0133
Campylobacter lari	SAMN03248542		GCA_000816225.1	LMG 11760
Campylobacter lari	SAMN02604025		GCA_000019205.1	RM2100
Campylobacter upsaliensis	SAMN12323647		GCA_008011615.1	D1914
Escherichia albertii	SAMN02641387		GCA_000512125.1	KF1
Escherichia coli	SAMN07731009		GCA_002741475.1	B4103-1
Escherichia fergusonii	SAMEA3138228		GCA_000026225.1	ATCC_35469
Grimontia hollisae	SAMN10812938		GCA_009665295.1	2013V-1029
Listeria innocua	SAMN10869156		GCA_017363655.2	H0996 L
Listeria innocua	SAMN10869157		GCA_017363615.2	2010L-2059
Listeria ivanovii	SAMEA3138408		GCA_000252975.1	PAM55
Listeria marthii	SAMN10869158		GCA_017363645.1	FSL S4-696
Listeria monocytogenes	SAMN02944835		GCA_001466295.1	G4599
Listeria monocytogenes	SAMN03761815		GCA_014526935.1	2011L-2626
Listeria monocytogenes	SAMN02950479		GCA_013626145.1	2014L-6393
Listeria monocytogenes	SAMN03067768		GCA_013625995.1	J0099
Listeria monocytogenes	SAMN02847829		GCA_013625895.1	2014L-6256
Listeria seeligeri	SAMN10869159		GCA_017363605.1	F5761
Listeria welshimeri	SAMN03462185		GCA_002489005.1	SLCC5334
Photobacterium damselae	SAMN10702680		GCA_009665375.1	2012V-1072
Salmonella bongori	SAMN13207407		GCA_013588055.1	04-0440
Salmonella enterica	SAMN08167480		GCA_011388235.1	2010K-2370
Vibrio alginolyticus	SAMN10702675		GCA_009665435.1	2013V-1302
Vibrio cholerae	SAMN10863496		GCA_009665515.1	2010EL-1786
Vibrio cidicii	SAMN10863497		GCA_009665415.1	2423-01
Vibrio cincinnatiensis	SAMN10812936		GCA_009665395.1	2409-02
Vibrio fluvialis	SAMN10812937		GCA_009665355.1	2013V-1049
Vibrio furnissii	SAMN10702681		GCA_009665335.1	2419-04
Vibrio harveyi	SAMN10702676		GCA_009665315.1	2011V-1164
Vibrio metoecus	SAMN10863498		GCA_009665275.1	08-2459
Vibrio metoecus	SAMN10702677		GCA_009665255.1	2011V-1169
Vibrio metschnikovii	SAMN10702671		GCA_009665235.1	2012V-1020
Vibrio mimicus	SAMN10812939		GCA_009665195.1	2011V-1073
Vibrio navarrensis	SAMN10863499		GCA_009665215.1	08-2462
Vibrio parahaemolyticus	SAMN10702672		GCA_009665495.1	2012AW-0154
Vibrio vulnificus	SAMN10702673		GCA_009665475.1	2142-77
Vibrio vulnificus	SAMN10702674		GCA_009665455.1	2009V-1035
