# Supplementary material for: Rapid identification of enteric bacteria from whole genome sequences using average nucleotide identity metrics
Source: Front Microbiol. 2023 Dec 14;14:1225207. doi: 10.3389/fmicb.2023.1225207 (PMC10752928; doi:10.3389/fmicb.2023.1225207)
Supplement: Supplementary file 2 [file Table_2.XLSX]

## Sheet: Sup Table 2
Rapid identification of Enteric Bacteria from Whole Genome Sequences using Average Nucleotide Identity
1 Supplementary Table 2 (TGDv1)
A list of the 454 genome assemblies in the Test Genome Dataset (TGDv1). Information includes strain name, organism, the NCBI BioSample Accession number, and GenBank Accession for the assemblies used in this study.
Strain ID	Organism	BioSample Accession	GenBank Accession
2009D-7597	Campylobacter coli	SAMN03565921	GCA_005895585.2
2009D-7633	Campylobacter coli	SAMN03483339	GCA_004924915.2
2011D-9105	Campylobacter coli	SAMN03565924	GCA_005134045.2
2012D-9494	Campylobacter coli	SAMN03565926	GCA_005094485.2
2013D-9563	Campylobacter coli	SAMN02650928	GCA_005135765.2
2013D-9571	Campylobacter coli	SAMN03566577	GCA_005095785.2
2013D-9606	Campylobacter coli	SAMN12323645	GCA_008011635.1
2013D-9777	Campylobacter coli	SAMN03465529	GCA_005132465.2
2014D-0028	Campylobacter coli	SAMN03483337	GCA_005093685.2
2014D-0032	Campylobacter coli	SAMN12323632	GCA_008014255.1
2014D-0036	Campylobacter coli	SAMN03565635	GCA_005094465.2
2014D-0054	Campylobacter coli	SAMN03465543	GCA_005085755.2
2014D-0092	Campylobacter coli	SAMN03483357	GCA_005133225.2
2014D-0157	Campylobacter coli	SAMN03483335	GCA_005085905.2
2014D-0252	Campylobacter coli	SAMN03483397	GCA_005133385.2
2014D-0275	Campylobacter coli	SAMN03288293	GCA_005132685.2
2014D-0278	Campylobacter coli	SAMN03288296	GCA_004923635.2
D0145	Campylobacter coli	SAMN12323650	GCA_008011545.1
D5444	Campylobacter coli	SAMN12323646	GCA_008011655.1
D6867	Campylobacter coli	SAMN03565935	GCA_005094605.2
82-40	Campylobacter fetus	SAMN02604050	GCA_000015085.1
D0052	Campylobacter fetus	SAMN12323631	GCA_008014295.1
D4381	Campylobacter fetus	SAMN03567136	GCA_005250905.2
D5332	Campylobacter fetus	SAMN03567151	GCA_005133705.2
D5375	Campylobacter fetus	SAMN03567152	GCA_005250865.2
D5675	Campylobacter fetus	SAMN03567153	GCA_005137355.2
D7037	Campylobacter fetus	SAMN03567156	GCA_005014375.2
03-427	Campylobacter fetus	SAMN02604287	GCA_000495505.1
2016D-0237	Campylobacter fetus	SAMN06196360	GCA_005014935.2
2016D-0238	Campylobacter fetus	SAMN06196361	GCA_005255865.2
97-608	Campylobacter fetus	SAMN02870596	GCA_000759515.1
2013D-9613	Campylobacter helveticus	SAMN04545298	GCA_004345065.1
D4978	Campylobacter helveticus	SAMN05230210	GCA_008017695.1
D4984	Campylobacter helveticus	SAMN12561713	GCA_008017775.1
4092	Campylobacter hyointestinalis	SAMN03737973	GCA_001643955.1
2010D-7793	Campylobacter hyointestinalis	SAMN03567934	GCA_008000635.1
D1932	Campylobacter hyointestinalis	SAMN04545293	GCA_008017725.1
D2411	Campylobacter hyointestinalis	SAMN03567939	GCA_008000555.1
D6099	Campylobacter hyointestinalis	SAMN03567935	GCA_008000435.1
RM4096	Campylobacter hyointestinalis	SAMN03737974	GCA_001643975.1
2011D-8905	Campylobacter insulaenigrae	SAMN03567962	GCA_008000655.1
2010D-7815	Campylobacter jejuni	SAMN02650933	GCA_005094045.2
2010D-7975	Campylobacter jejuni	SAMN12323648	GCA_008011595.1
2010D-7990	Campylobacter jejuni	SAMN02650936	GCA_005093965.2
2010D-8119	Campylobacter jejuni	SAMN02650935	GCA_005093545.2
2011D-8712	Campylobacter jejuni	SAMN12323641	GCA_008014095.1
2011D-8754	Campylobacter jejuni	SAMN12323638	GCA_008014175.1
2011D-8868	Campylobacter jejuni	SAMN12323635	GCA_008014205.1
2011D-8942	Campylobacter jejuni	SAMN02650925	GCA_004923495.2
2014D-0255	Campylobacter jejuni	SAMN03283221	GCA_008000605.1
2014D-0256	Campylobacter jejuni	SAMN03283222	GCA_008000535.1
2014D-0257	Campylobacter jejuni	SAMN03283223	GCA_008000565.1
2014D-0258	Campylobacter jejuni	SAMN03283224	GCA_008000495.1
2014D-0259	Campylobacter jejuni	SAMN03283225	GCA_008000505.1
2014D-0277	Campylobacter jejuni	SAMN03288295	GCA_005132705.2
2014D-0279	Campylobacter jejuni	SAMN03288297	GCA_005132765.2
2014D-0281	Campylobacter jejuni	SAMN03288299	GCA_005084825.2
2014D-0283	Campylobacter jejuni	SAMN03288301	GCA_005132785.2
2015D-0009	Campylobacter jejuni	SAMN03353668	GCA_005132905.2
2015D-0010	Campylobacter jejuni	SAMN03353669	GCA_005093755.2
2015D-0017	Campylobacter jejuni	SAMN03401501	GCA_004925115.2
2015D-0020	Campylobacter jejuni	SAMN03401503	GCA_005132665.2
2015D-0021	Campylobacter jejuni	SAMN03401504	GCA_005093985.2
2015D-0042	Campylobacter jejuni	SAMN03491038	GCA_005133065.2
2015D-0043	Campylobacter jejuni	SAMN03491037	GCA_005093385.2
2015D-0044	Campylobacter jejuni	SAMN03491036	GCA_005093705.2
2015D-0045	Campylobacter jejuni	SAMN03491035	GCA_005093345.2
2015D-0046	Campylobacter jejuni	SAMN03491041	GCA_005133085.2
2015D-0047	Campylobacter jejuni	SAMN03491034	GCA_005094325.2
2015D-0048	Campylobacter jejuni	SAMN03491040	GCA_005094085.2
2015D-0049	Campylobacter jejuni	SAMN03491042	GCA_005094225.2
2015D-0050	Campylobacter jejuni	SAMN03491043	GCA_004924735.2
2015D-0051	Campylobacter jejuni	SAMN03491039	GCA_005093885.2
2015D-0057	Campylobacter jejuni	SAMN03732686	GCA_005096065.2
2015D-0143	Campylobacter jejuni	SAMN04147044	GCA_005136365.2
2015D-0144	Campylobacter jejuni	SAMN04147045	GCA_005136465.2
D7341	Campylobacter jejuni	SAMN02650924	GCA_004923535.2
269.97	Campylobacter jejuni	SAMN02604056	GCA_000017485.1
2010D-7696	Campylobacter jejuni	SAMN12323633	GCA_008014275.1
2010D-7722	Campylobacter jejuni	SAMN12323639	GCA_008014115.1
2010D-8066	Campylobacter jejuni	SAMN12323634	GCA_008014235.1
2010D-8103	Campylobacter jejuni	SAMN12323643	GCA_008011695.1
2010D-8120	Campylobacter jejuni	SAMN12323637	GCA_008014155.1
2010D-8144	Campylobacter jejuni	SAMN12323642	GCA_008014075.1
2010D-8159	Campylobacter jejuni	SAMN12323636	GCA_008014195.1
2011D-8695	Campylobacter jejuni	SAMN12323640	GCA_008014135.1
2013D-9767	Campylobacter jejuni	SAMN03497901	GCA_005133925.2
2014D-0233	Campylobacter jejuni	SAMN03566584	GCA_005135045.2
D0133	Campylobacter jejuni	SAMN12323651	GCA_008011525.1
D1117	Campylobacter jejuni	SAMN03566207	GCA_004925395.2
D2256	Campylobacter jejuni	SAMN03566209	GCA_004925675.2
D2640	Campylobacter jejuni	SAMN03566592	GCA_004928575.2
D5014	Campylobacter jejuni	SAMN03566220	GCA_004925835.2
D5478	Campylobacter jejuni	SAMN03569400	GCA_005135685.2
D6110	Campylobacter jejuni	SAMN03483396	GCA_005093825.2
D6512	Campylobacter jejuni	SAMN03483349	GCA_004924995.2
D7386	Campylobacter jejuni	SAMN03483398	GCA_004924215.2
D7388	Campylobacter jejuni	SAMN03566466	GCA_005094985.2
D7390	Campylobacter jejuni	SAMN03566467	GCA_005134365.2
2013D-9588	Campylobacter lanienae	SAMN03483409	GCA_008000595.1
D6764	Campylobacter lanienae	SAMN03567963	GCA_008000475.1
2010D-8463	Campylobacter lari	SAMN03567216	GCA_005251085.2
2011D-9125	Campylobacter lari	SAMN03569416	GCA_005135885.2
D6118	Campylobacter lari	SAMN03567211	GCA_004928595.2
LMG11760	Campylobacter lari	SAMN03248542	GCA_000816225.1
2012D-9242	Campylobacter lari	SAMN03567195	GCA_005251065.2
D0146	Campylobacter lari	SAMN12323649	GCA_008011575.1
D6127	Campylobacter lari	SAMN03569419	GCA_005135965.2
RM2100	Campylobacter lari	SAMN02604025	GCA_000019205.1
2016D-0250	Campylobacter peloridis	SAMN12323652	GCA_008011495.1
2010D-8461	Campylobacter subantarcticus	SAMN04545311	GCA_005251755.2
2013D-9769	Campylobacter upsaliensis	SAMN03567220	GCA_004928655.2
2014D-0031	Campylobacter upsaliensis	SAMN03567226	GCA_005135345.2
D1914	Campylobacter upsaliensis	SAMN12323647	GCA_008011615.1
D5318	Campylobacter upsaliensis	SAMN03569423	GCA_004926595.2
D7013	Campylobacter upsaliensis	SAMN03567893	GCA_005135395.2
D7073	Campylobacter upsaliensis	SAMN03483415	GCA_005133425.2
2010D-8464	Campylobacter volucris	SAMN12561712	GCA_008017765.1
2014D-0083	Campylobacter volucris	SAMN05230293	GCA_004345045.1
2016D-0084	Campylobacter volucris	SAMN12323644	GCA_008011665.1
05-3106	Escherichia albertii	SAMN08199278	GCA_003312485.2
06-3542	Escherichia albertii	SAMN07169274	GCA_003860365.1
07-3866	Escherichia albertii	SAMN07159045	GCA_003316815.2
2010C-3449	Escherichia albertii	SAMN07159044	GCA_003864075.1
KF1	Escherichia albertii	SAMN02641387	GCA_000512125.1
NCTC 9362	Escherichia albertii	SAMN09534374	GCA_003864095.1
2011C-4251	Escherichia coli	SAMN08579577	GCA_003018915.1
2013C-3264	Escherichia coli	SAMN02991245	GCA_003019155.1
2013C-3277	Escherichia coli	SAMN02991240	GCA_003018715.1
2013C-4225	Escherichia coli	SAMN08579596	GCA_003018555.1
2013C-4465	Escherichia coli	SAMN04851091	GCA_001644745.1
2014C-3050	Escherichia coli	SAMN03569438	GCA_003018135.1
2014C-3075	Escherichia coli	SAMN08579581	GCA_003019035.1
2014C-3084	Escherichia coli	SAMN03569446	GCA_003017675.2
2014C-4423	Escherichia coli	SAMN08579584	GCA_003019055.1
2014C-4639	Escherichia coli	SAMN03265976	GCA_003018835.2
2015C-3107	Escherichia coli	SAMN08579558	GCA_003018695.1
2015C-3125	Escherichia coli	SAMN08579601	GCA_003019235.1
2015C-3163	Escherichia coli	SAMN08579553	GCA_003017375.1
CDC 03-98	Escherichia coli	SAMN03256350	GCA_002249955.1
EDL933	Escherichia coli	SAMN02905113	GCA_000732965.1
BW2952	Escherichia coli	SAMN02603900	GCA_000022345.1
DH1	Escherichia coli	SAMD00060976	GCA_000270105.1
HS	Escherichia coli	SAMN02604037	GCA_000017765.1
K12 substr. DH10B	Escherichia coli	SAMN02604262	GCA_000019425.1
55989	Escherichia coli	SAMEA3138229	GCA_000026245.1
D8-1	Escherichia coli	SAMN08863860	GCA_008064975.1
536	Escherichia coli	SAMN02604181	GCA_000013305.1
95-3322	Escherichia coli	SAMN08579587	GCA_003019095.1
ABU 83972	Escherichia coli	SAMN02603258	GCA_000148365.1
APEC O1	Escherichia coli	SAMN02603424	GCA_000014845.1
CFT073	Escherichia coli	SAMN02604094	GCA_000007445.1
IHE3034	Escherichia coli	SAMN02603334	GCA_000025745.1
S88	Escherichia coli	SAMEA3138231	GCA_000026285.2
2013C-3033	Escherichia coli	SAMN08579559	GCA_003017765.1
B2F1	Escherichia coli	SAMN01919241	GCA_008064955.1
B4103-1	Escherichia coli	SAMN07731009	GCA_002741475.1
E24377A	Escherichia coli	SAMN02604038	GCA_000017745.1
042	Escherichia coli	SAMEA2272277	GCA_000027125.1
K1516	Escherichia coli	SAMN04633874	GCA_011068385.1
UMN026	Escherichia coli	SAMEA3138233	GCA_000026325.2
Sakai	Escherichia coli	SAMN01911278	GCA_000008865.2
90-9133	Escherichia coli	SAMN09262346	GCA_008064935.1
98-3133	Escherichia coli	SAMN02353067	GCA_000618005.3
F8704-2	Escherichia coli	SAMN02353134	GCA_000618905.3
ATCC 43886	Escherichia coli	SAMN01916957	GCA_002741295.1
ATCC 43896	Escherichia coli	SAMN01917241	GCA_002741355.1
D181	Escherichia coli	SAMN07656207	GCA_002741275.1
06-3538	Escherichia coli	SAMN07169263	GCA_011068325.1
IAI39	Escherichia coli	SAMEA3138234	GCA_000026345.1
SMS-3-5	Escherichia coli	SAMN02604066	GCA_000019645.1
ATCC 35469	Escherichia fergusonii	SAMEA3138228	GCA_000026225.1
ATCC 35470	Escherichia fergusonii	SAMN03734431	GCA_008064915.1
ATCC 35471	Escherichia fergusonii	SAMN01916802	GCA_008064895.1
ATCC 35473	Escherichia fergusonii	SAMN01916852	GCA_008064875.1
1078-81	Grimontia hollisae	SAMN12648251	GCA_009763585.1
2010V-1120	Grimontia hollisae	SAMN13500473	GCA_014525045.1
2013V-1029	Grimontia hollisae	SAMN10812938	GCA_009665295.1
F9489	Grimontia hollisae	SAMN12648250	GCA_009764155.1
FSL F6-1183	Listeria grayi	SAMN02671260	GCA_000525895.1
2010L-2059	Listeria innocua	SAMN10869157	GCA_017363615.2
2012L-5520	Listeria innocua	SAMN13941775	GCA_014527485.1
ATCC 33091	Listeria innocua	SAMN13941776	GCA_014527455.1
F4078	Listeria innocua	SAMN13941777	GCA_014527425.1
F6213	Listeria innocua	SAMN13941778	GCA_014527385.1
F6215	Listeria innocua	SAMN13941779	GCA_014527395.1
F6216	Listeria innocua	SAMN13941780	GCA_014527445.1
G2383	Listeria innocua	SAMN13941781	GCA_014527355.1
H0996	Listeria innocua	SAMN10869156	GCA_017363655.2
H3290	Listeria innocua	SAMN13941782	GCA_014527345.1
F5999	Listeria ivanovii	SAMN13941783	GCA_014527315.1
H3291	Listeria ivanovii	SAMN13941784	GCA_014527285.1
PAM 55	Listeria ivanovii	SAMEA3138408	GCA_000252975
2012L-5524	Listeria marthii	SAMN10869158	GCA_017363645.1
2012L-5525	Listeria marthii	SAMN13941785	GCA_014527305.1
2012L-5526	Listeria marthii	SAMN13941786	GCA_014527265.1
2013L-5275	Listeria monocytogenes	SAMN13941787	GCA_014527245.1
2013L-5347	Listeria monocytogenes	SAMN13941788	GCA_014527205.1
2013L-5504	Listeria monocytogenes	SAMN13941789	GCA_014527195.1
2013L-5562	Listeria monocytogenes	SAMN13941790	GCA_014527175.1
2013L-5712	Listeria monocytogenes	SAMN13941791	GCA_014529455.1
2014L-6025	Listeria monocytogenes	SAMN13941792	GCA_014527165.1
2014L-6438	Listeria monocytogenes	SAMN13941793	GCA_014527145.1
2014L-6447	Listeria monocytogenes	SAMN13941794	GCA_014527125.1
2014L-6459	Listeria monocytogenes	SAMN13941795	GCA_014527095.1
F2365	Listeria monocytogenes	SAMN13941796	GCA_014527085.1
F4233	Listeria monocytogenes	SAMN13941797	GCA_014527055.1
F4554	Listeria monocytogenes	SAMN13941798	GCA_014527045.1
G4599	Listeria monocytogenes	SAMN13941799	GCA_014527025.1
J0096	Listeria monocytogenes	SAMN13941800	GCA_014526985.1
2009L-1023	Listeria monocytogenes	SAMN13941801	GCA_014526945.1
2010L-1846	Listeria monocytogenes	SAMN13941802	GCA_014526995.1
2010L-1878	Listeria monocytogenes	SAMN13941803	GCA_014526925.1
2011L-2626	Listeria monocytogenes	SAMN13941804	GCA_014526935.1
2012L-5240	Listeria monocytogenes	SAMN13941805	GCA_014526855.1
2013L-5057	Listeria monocytogenes	SAMN13941806	GCA_014526905.1
2013L-5369	Listeria monocytogenes	SAMN13941807	GCA_014526825.1
2013L-5409	Listeria monocytogenes	SAMN13941808	GCA_014526845.1
2014L-6061	Listeria monocytogenes	SAMN13941809	GCA_014526835.1
2011L-2443	Listeria monocytogenes	SAMN13941810	GCA_014526795.1
2013L-5061	Listeria monocytogenes	SAMN13941811	GCA_014526785.1
2013L-5130	Listeria monocytogenes	SAMN13941812	GCA_014526725.1
2013L-5397	Listeria monocytogenes	SAMN13941813	GCA_014526735.1
2013L-5400	Listeria monocytogenes	SAMN13941814	GCA_014526745.1
2013L-5443	Listeria monocytogenes	SAMN13941815	GCA_014526665.1
2013L-5455	Listeria monocytogenes	SAMN13941816	GCA_014526695.1
2013L-5513	Listeria monocytogenes	SAMN13941817	GCA_014526655.1
2013L-5616	Listeria monocytogenes	SAMN13941818	GCA_014526645.1
2013L-5620	Listeria monocytogenes	SAMN13941819	GCA_014526585.1
2013L-5759	Listeria monocytogenes	SAMN13941820	GCA_014526615.1
2014L-6130	Listeria monocytogenes	SAMN13941821	GCA_014526555.1
2014L-6160	Listeria monocytogenes	SAMN13941822	GCA_014526575.1
2014L-6253	Listeria monocytogenes	SAMN13941823	GCA_014526535.1
2014L-6305	Listeria monocytogenes	SAMN13941824	GCA_014526505.1
2014L-6393	Listeria monocytogenes	SAMN13941825	GCA_013626145.1
2014L-6411	Listeria monocytogenes	SAMN13941826	GCA_013626105.1
2014L-6448	Listeria monocytogenes	SAMN13941827	GCA_013626115.1
2014L-6505	Listeria monocytogenes	SAMN13941828	GCA_013626095.1
2014L-6652	Listeria monocytogenes	SAMN13941829	GCA_013626055.1
2014L-6657	Listeria monocytogenes	SAMN13941830	GCA_013626045.1
2015L-6039	Listeria monocytogenes	SAMN13941831	GCA_013626015.1
J0099	Listeria monocytogenes	SAMN13941832	GCA_013625995.1
2013L-5444	Listeria monocytogenes	SAMN13941833	GCA_013626005.1
2013L-5683	Listeria monocytogenes	SAMN13941834	GCA_013625945.1
2014L-6088	Listeria monocytogenes	SAMN13941835	GCA_013625955.1
2014L-6166	Listeria monocytogenes	SAMN13941836	GCA_013625935.1
2014L-6256	Listeria monocytogenes	SAMN13941837	GCA_013625895.1
2014L-6331	Listeria monocytogenes	SAMN13941838	GCA_013625905.1
2014L-6350	Listeria monocytogenes	SAMN13941839	GCA_013625865.1
F6212	Listeria monocytogenes	SAMN13941840	GCA_013625835.1
F6214	Listeria monocytogenes	SAMN13941841	GCA_013625845.1
2012L-5522	Listeria seeligeri	SAMN13941842	GCA_013625785.1
F5761	Listeria seeligeri	SAMN10869159	GCA_017363605.1
J2259	Listeria seeligeri	SAMN13941843	GCA_013625775.1
F4083	Listeria welshimeri	SAMN13941844	GCA_013625745.1
SLCC5334	Listeria welshimeri	SAMEA3138260	GCA_000060285
2012V-1072	Photobacterium damselae	SAMN10702680	GCA_009665375.1
727-82	Photobacterium damselae	SAMN13500474	GCA_014525015.1
9045-81	Photobacterium damselae	SAMN12648252	GCA_014525275.1
9046-81	Photobacterium damselae	SAMN12648307	GCA_009763125.1
08-0158	Salmonella bongori	SAMN14832280	GCA_013138145.1
08-1209	Salmonella bongori	SAMN07152273	GCA_006051555.2
2013K-0909	Salmonella bongori	SAMN07152268	GCA_007019345.2
2014K-0331	Salmonella bongori	SAMN07151152	GCA_008485645.2
2014K-0377	Salmonella bongori	SAMN07155032	GCA_013693605.1
85-0051	Salmonella bongori	SAMN07152238	GCA_006113225.2
92-0014	Salmonella bongori	SAMN11660480	GCA_013693595.1
92-0238	Salmonella bongori	SAMN07151172	GCA_006051015.2
04-0440	Salmonella bongori	SAMN13207407	GCA_013588055.1
07-0715	Salmonella enterica	SAMN11785349	GCA_005870975.2
08-0376	Salmonella enterica	SAMN07152255	GCA_007019105.2
2009K-0074	Salmonella enterica	SAMN07151148	GCA_006547495.2
2010K-2057	Salmonella enterica	SAMN07151175	GCA_006967565.2
2011K-1475	Salmonella enterica	SAMN07152270	GCA_008485685.2
2012K-0904	Salmonella enterica	SAMN07152269	GCA_006967465.2
2015K-0018	Salmonella enterica	SAMN07151142	GCA_013790215.1
2015K-0263	Salmonella enterica	SAMN07152272	GCA_006051595.2
2016K-0016	Salmonella enterica	SAMN07152250	GCA_006113325.2
2016K-0213	Salmonella enterica	SAMN07152253	GCA_006696945.2
90-0025	Salmonella enterica	SAMN14832291	GCA_019799985.1
99-0345	Salmonella enterica	SAMN07151173	GCA_006051215.2
2010K-2370	Salmonella enterica	SAMN08167480	GCA_011388235.1
08-2179	Salmonella enterica	SAMN07151140	GCA_007019185.2
2013K-0524	Salmonella enterica	SAMN14832285	GCA_013138305.1
62-3163	Salmonella enterica	SAMN14832290	GCA_013138165.1
75-0633	Salmonella enterica	SAMN11660482	GCA_013790125.1
08-0466	Salmonella enterica	SAMN07151155	GCA_006051055.2
2011K-1889	Salmonella enterica	SAMN14832283	GCA_013138375.1
2013K-1358	Salmonella enterica	SAMN07152282	GCA_006815365.2
2015K-0023	Salmonella enterica	SAMN14832287	GCA_013138225.1
2012K-0528	Salmonella enterica	SAMN07151174	GCA_007019015.2
2013K-0366	Salmonella enterica	SAMN14832284	GCA_013138325.1
2015K-0426	Salmonella enterica	SAMN07151186	GCA_006112745.2
77-2697	Salmonella enterica	SAMN11660501	GCA_013790045.1
06-0818	Salmonella enterica	SAMN07151187	GCA_006967665.2
08-0004	Salmonella enterica	SAMN07151166	GCA_006051175.2
08-1108	Salmonella enterica	SAMN07152256	GCA_007019245.2
2009K-0757	Salmonella enterica	SAMN07155102	GCA_013693685.1
2009K-0967	Salmonella enterica	SAMN11492378	GCA_005601095.2
2013K-1288	Salmonella enterica	SAMN07152293	GCA_007019285.2
2014K-0203	Salmonella enterica	SAMN07151159	GCA_006112595.2
2014K-0612	Salmonella enterica	SAMN07151137	GCA_006973425.2
2015K-0038	Salmonella enterica	SAMN07152267	GCA_008528955.2
2016K-0011	Salmonella enterica	SAMN14832288	GCA_013138355.1
Ar0012	Salmonella enterica	SAMN07151156	GCA_006547455.2
Ar0479	Salmonella enterica	SAMN11660483	GCA_013790205.1
2009K-1094	Salmonella enterica	SAMN14832281	GCA_013138245.1
2009K-1307	Salmonella enterica	SAMN07152257	GCA_013693665.1
2015K-0019	Salmonella enterica	SAMN14832286	GCA_013138265.1
2015K-0039	Salmonella enterica	SAMN07152262	GCA_006051535.2
2015K-0111	Salmonella enterica	SAMN07152311	GCA_013693555.1
2015K-1072	Salmonella enterica	SAMN07151151	GCA_006636905.2
2015K-1336	Salmonella enterica	SAMN07152285	GCA_006051615.2
2015K-1396	Salmonella enterica	SAMN07152289	GCA_006113365.2
2016K-0001	Salmonella enterica	SAMN07155084	GCA_006697145.2
2016K-0056	Salmonella enterica	SAMN14832289	GCA_013138125.1
72-4606	Salmonella enterica	SAMN07151153	GCA_006760965.2
97-0133	Salmonella enterica	SAMN14832292	GCA_014118665.1
08-0470	Salmonella enterica	SAMN07151160	GCA_007019035.2
2009K-1293	Salmonella enterica	SAMN07152237	GCA_006113245.2
2009K-1701	Salmonella enterica	SAMN14832282	GCA_013138205.1
2010K-1238	Salmonella enterica	SAMN07155057	GCA_013693655.1
2010K-2579	Salmonella enterica	SAMN07151167	GCA_006758445.2
2011K-0868	Salmonella enterica	SAMN07152246	GCA_013138105.1
2011K-1932	Salmonella enterica	SAMN07152302	GCA_007019385.2
2013K-0001	Salmonella enterica	SAMN07152266	GCA_007019425.2
2014K-0024	Salmonella enterica	SAMN07155093	GCA_013693635.1
2014K-0602	Salmonella enterica	SAMN07151147	GCA_006814375.2
2015K-0158	Salmonella enterica	SAMN07151145	GCA_013693565.1
Ar0026	Salmonella enterica	SAMN07152249	GCA_007019225.2
67-1944	Salmonella enterica	SAMN11660486	GCA_013790155.1
70-2387	Salmonella enterica	SAMN11660485	GCA_013790165.1
03-0384	Salmonella enterica	SAMN07151139	GCA_007019005.2
65-1363	Salmonella enterica	SAMN07151150	GCA_006815265.2
68-4603	Salmonella enterica	SAMN07151169	GCA_006051135.2
87-0091	Salmonella enterica	SAMN07151161	GCA_007019045.2
83-0396	Salmonella enterica	SAMN07151170	GCA_007019165.2
ATCC 35964	Shigella boydii	SAMN01916925	GCA_002950035.1
ATCC 49812	Shigella boydii	SAMN08330251	GCA_002950135.1
NCTC 9353	Shigella boydii	SAMN08330250	GCA_002950315.1
NCTC 9733	Shigella boydii	SAMN08330247	GCA_002950375.1
NCTC 9850	Shigella boydii	SAMN08330245	GCA_002949175.1
07-3308	Shigella dysenteriae	SAMN08330257	GCA_002949755.1
ATCC 12037	Shigella dysenteriae	SAMN08330265	GCA_002950015.1
ATCC 9750	Shigella dysenteriae	SAMN04316454	GCA_002949875.1
ATCC 9751	Shigella dysenteriae	SAMN08330261	GCA_002949915.1
ATCC 9753	Shigella dysenteriae	SAMN08330262	GCA_002950155.1
64-5500	Shigella flexneri	SAMN08330278	GCA_002949515.1
73-5612	Shigella flexneri	SAMN08330273	GCA_002950195.1
98-3193	Shigella flexneri	SAMN08330279	GCA_002949695.1
ATCC 29903	Shigella flexneri	SAMN08330274	GCA_002950215.1
2015AM-1099	Shigella sonnei	SAMN06843643	GCA_002142635.1
2015C-3566	Shigella sonnei	SAMN06843644	GCA_002224625.1
2015C-3794	Shigella sonnei	SAMN06843645	GCA_002224605.1
2010V-1102	Vibrio alginolyticus	SAMN12648253	GCA_009763845.1
2013V-1302	Vibrio alginolyticus	SAMN10702675	GCA_009665435.1
2014V-1011	Vibrio alginolyticus	SAMN12648291	GCA_009763085.1
2014V-1072	Vibrio alginolyticus	SAMN12648292	GCA_009762875.1
2015AW-0011	Vibrio alginolyticus	SAMN12648293	GCA_012274965.1
2439-01	Vibrio alginolyticus	SAMN12648254	GCA_009763745.1
2009V-1135	Vibrio cholerae	SAMN13500475	GCA_014525175.1
2010EL-1786	Vibrio cholerae	SAMN10863496	GCA_009665515.2
2010V-1116	Vibrio cholerae	SAMN12648317	GCA_012275105.1
2011EL-1271	Vibrio cholerae	SAMN12648322	GCA_009763665.1
2011V-1043	Vibrio cholerae	SAMN12648310	GCA_009764135.1
2015V-1118	Vibrio cholerae	SAMN12648311	GCA_009763065.1
2015V-1126	Vibrio cholerae	SAMN12648320	GCA_009762915.1
3523-03	Vibrio cholerae	SAMN12648318	GCA_009762965.1
3528-08	Vibrio cholerae	SAMN12648323	GCA_009762895.1
3541-04	Vibrio cholerae	SAMN12648312	GCA_009763045.1
3566-06	Vibrio cholerae	SAMN12648319	GCA_009762945.1
3566-08	Vibrio cholerae	SAMN12648313	GCA_009763105.1
3569-08	Vibrio cholerae	SAMN12648314	GCA_009762985.1
C6706	Vibrio cholerae	SAMN12648315	GCA_009763945.1
F9993	Vibrio cholerae	SAMN12648321	GCA_009763825.1
K2802	Vibrio cholerae	SAMN12648316	GCA_009763985.1
2423-01	Vibrio cidicii	SAMN10863497	GCA_009665415.1
2538-88	Vibrio cidicii	SAMN04296647	GCA_001597935.1
2756-81	Vibrio cidicii	SAMN12648255	GCA_009763805.1
1398-82	Vibrio cincinnatiensis	SAMN12648256	GCA_009763485.1
2070-81	Vibrio cincinnatiensis	SAMN12648257	GCA_009763705.1
2409-02	Vibrio cincinnatiensis	SAMN10812936	GCA_009665395.1
F8054	Vibrio cincinnatiensis	SAMN12648258	GCA_009763885.1
2012V-1235	Vibrio fluvialis	SAMN12648259	GCA_009763785.1
2013V-1044	Vibrio fluvialis	SAMN13500476	GCA_012275125.1
2013V-1049	Vibrio fluvialis	SAMN10812937	GCA_009665355.1
2013V-1145	Vibrio fluvialis	SAMN12648274	GCA_009763685.1
2013V-1197	Vibrio fluvialis	SAMN12648275	GCA_012275025.1
2013V-1300	Vibrio fluvialis	SAMN12648294	GCA_009763465.1
2014AW-0434	Vibrio fluvialis	SAMN12648295	GCA_009763005.1
2015AW-0077	Vibrio fluvialis	SAMN12648305	GCA_009763185.1
2015AW-0110	Vibrio fluvialis	SAMN12648296	GCA_012274945.1
2015AW-0221	Vibrio fluvialis	SAMN12648297	GCA_012274925.1
2015AW-0233	Vibrio fluvialis	SAMN13500477	GCA_009764215.1
F8658	Vibrio fluvialis	SAMN13500478	GCA_009764195.1
2012V-1225	Vibrio furnissii	SAMN13500479	GCA_009764175.1
2013V-1001	Vibrio furnissii	SAMN12648260	GCA_009763225.1
2014AW-0008	Vibrio furnissii	SAMN12648298	GCA_012274905.1
2419-04	Vibrio furnissii	SAMN10702681	GCA_009665335.1
2420-04	Vibrio furnissii	SAMN12648261	GCA_009763345.1
2010V-1024	Vibrio harveyi	SAMN12648308	GCA_012275085.1
2011V-1164	Vibrio harveyi	SAMN10702676	GCA_009665315.1
2013V-1036	Vibrio harveyi	SAMN13500480	GCA_014525195.1
2014V-1006	Vibrio harveyi	SAMN13500481	GCA_014525215.1
9567-98	Vibrio harveyi	SAMN13500482	GCA_014525075.1
06-2478	Vibrio metoecus	SAMN12648262	GCA_009763865.1
08-2459	Vibrio metoecus	SAMN10863498	GCA_009665275.1
2011V-1015	Vibrio metoecus	SAMN12648263	GCA_009763905.1
2011V-1169	Vibrio metoecus	SAMN10702677	GCA_009665255.1
07-2421	Vibrio metschnikovii	SAMN12648264	GCA_009763925.1
2010V-1050	Vibrio metschnikovii	SAMN13500483	GCA_014525255.1
2012V-1020	Vibrio metschnikovii	SAMN10702671	GCA_009665235.1
9502-00	Vibrio metschnikovii	SAMN12648266	GCA_009763765.1
06-2455	Vibrio mimicus	SAMN12648267	GCA_009764005.1
07-2442	Vibrio mimicus	SAMN12648268	GCA_009763965.1
08-2414	Vibrio mimicus	SAMN13500484	GCA_014525095.1
2011V-1073	Vibrio mimicus	SAMN10812939	GCA_009665195.1
F9458	Vibrio mimicus	SAMN12648269	GCA_009764025.1
0053-83	Vibrio navarrensis	SAMN12648276	GCA_012275065.1
08-2462	Vibrio navarrensis	SAMN10863499	GCA_009665215.1
2014V-1106	Vibrio navarrensis	SAMN12648299	GCA_012274885.1
2462-79	Vibrio navarrensis	SAMN12648270	GCA_009763725.1
2540-90	Vibrio navarrensis	SAMN12648271	GCA_014788305.1
2010V-1106	Vibrio parahaemolyticus	SAMN12648277	GCA_009764075.1
2012AW-0154	Vibrio parahaemolyticus	SAMN10702672	GCA_009665495.1
2012AW-0224	Vibrio parahaemolyticus	SAMN12648278	GCA_009764055.1
2012AW-0353	Vibrio parahaemolyticus	SAMN12648300	GCA_009763445.1
2012V-1116	Vibrio parahaemolyticus	SAMN12648279	GCA_012275005.1
2012V-1165	Vibrio parahaemolyticus	SAMN12648280	GCA_012274985.1
2013V-1125	Vibrio parahaemolyticus	SAMN13500485	GCA_014525115.1
2013V-1136	Vibrio parahaemolyticus	SAMN12648283	GCA_009763605.1
2013V-1146	Vibrio parahaemolyticus	SAMN12648282	GCA_009763645.1
2013V-1174	Vibrio parahaemolyticus	SAMN12648281	GCA_009763625.1
2013V-1176	Vibrio parahaemolyticus	SAMN12648284	GCA_014525355.1
2013V-1181	Vibrio parahaemolyticus	SAMN12648285	GCA_009763565.1
2013V-1220	Vibrio parahaemolyticus	SAMN13500486	GCA_014525225.1
2013V-1244	Vibrio parahaemolyticus	SAMN12648286	GCA_009763545.1
2014V-1066	Vibrio parahaemolyticus	SAMN12648287	GCA_009763525.1
2014V-1125	Vibrio parahaemolyticus	SAMN12648288	GCA_009763505.1
2015AW-0174	Vibrio parahaemolyticus	SAMN12648306	GCA_009763165.1
AM43962	Vibrio parahaemolyticus	SAMN12648289	GCA_009763025.1
AM46865	Vibrio parahaemolyticus	SAMN12648301	GCA_009763425.1
AM51552	Vibrio parahaemolyticus	SAMN12648302	GCA_009763405.1
AM51557	Vibrio parahaemolyticus	SAMN12648303	GCA_012274865.1
06-2410	Vibrio vulnificus	SAMN12648290	GCA_009764095.1
06-2450	Vibrio vulnificus	SAMN13500487	GCA_014525285.1
07-2444	Vibrio vulnificus	SAMN12648309	GCA_009764115.1
08-2472	Vibrio vulnificus	SAMN13500488	GCA_014525125.1
1676-80	Vibrio vulnificus	SAMN12648272	GCA_012275045.1
2009V-1035	Vibrio vulnificus	SAMN10702674	GCA_009665455.1
2015AW-0208	Vibrio vulnificus	SAMN12648304	GCA_009763305.1
2142-77	Vibrio vulnificus	SAMN10702673	GCA_009665475.1
2497-87	Vibrio vulnificus	SAMN12648273	GCA_014211935.1
AM36846	Vibrio vulnificus	SAMN13500489	GCA_014525155.1
